# Supplementary material for: Ilomastat contributes to the survival of mouse after irradiation via promoting the recovery of hematopoietic system
Source: PLoS One. 2021 Jan 29;16(1):e0238209. doi: 10.1371/journal.pone.0238209 (PMC7845947; doi:10.1371/journal.pone.0238209)
Supplement: S1 File — (ZIP) [file pone.0238209.s001.zip]

Archive with 162 entries (156 files):
- Lixiaoman/
- Lixiaoman/.DS_Store
- Lixiaoman/._.DS_Store
- Lixiaoman/._Lixiaoman170223.doc
- Lixiaoman/._Lixiaoman170303.doc
- Lixiaoman/._Lixiaoman170309.doc
- Lixiaoman/._Lixiaoman170329.doc
- Lixiaoman/._Lixiaoman170605.doc
- Lixiaoman/2017.02.23TC/
- Lixiaoman/2017.02.23TC/._6.001
- Lixiaoman/2017.02.23TC/._6.002
- Lixiaoman/2017.02.23TC/._6.003
- Lixiaoman/2017.02.23TC/._6D.001
- Lixiaoman/2017.02.23TC/._6D.002
- Lixiaoman/2017.02.23TC/._6D.003
- Lixiaoman/2017.02.23TC/._6DC.001
- Lixiaoman/2017.02.23TC/._6DC.002
- Lixiaoman/2017.02.23TC/._6DC.003
- Lixiaoman/2017.02.23TC/._CK.001
- Lixiaoman/2017.02.23TC/._CK.002
- Lixiaoman/2017.02.23TC/._CK.003
- Lixiaoman/2017.02.23TC/6.001
- Lixiaoman/2017.02.23TC/6.002
- Lixiaoman/2017.02.23TC/6.003
- Lixiaoman/2017.02.23TC/6D.001
- Lixiaoman/2017.02.23TC/6D.002
- Lixiaoman/2017.02.23TC/6D.003
- Lixiaoman/2017.02.23TC/6DC.001
- Lixiaoman/2017.02.23TC/6DC.002
- Lixiaoman/2017.02.23TC/6DC.003
- Lixiaoman/2017.02.23TC/CK.001
- Lixiaoman/2017.02.23TC/CK.002
- Lixiaoman/2017.02.23TC/CK.003
- Lixiaoman/2017.03.03TC/
- Lixiaoman/2017.03.03TC/._6D.001
- Lixiaoman/2017.03.03TC/._6D.002
- Lixiaoman/2017.03.03TC/._6D.003
- Lixiaoman/2017.03.03TC/._6DC.001
- Lixiaoman/2017.03.03TC/._6DC.002
- Lixiaoman/2017.03.03TC/._6DC.003
- Lixiaoman/2017.03.03TC/._6S.001
- Lixiaoman/2017.03.03TC/._6S.002
- Lixiaoman/2017.03.03TC/._6S.003
- Lixiaoman/2017.03.03TC/._CK.001
- Lixiaoman/2017.03.03TC/._CK.002
- Lixiaoman/2017.03.03TC/._CK.003
- Lixiaoman/2017.03.03TC/6D.001
- Lixiaoman/2017.03.03TC/6D.002
- Lixiaoman/2017.03.03TC/6D.003
- Lixiaoman/2017.03.03TC/6DC.001
- Lixiaoman/2017.03.03TC/6DC.002
- Lixiaoman/2017.03.03TC/6DC.003
- Lixiaoman/2017.03.03TC/6S.001
- Lixiaoman/2017.03.03TC/6S.002
- Lixiaoman/2017.03.03TC/6S.003
- Lixiaoman/2017.03.03TC/CK.001
- Lixiaoman/2017.03.03TC/CK.002
- Lixiaoman/2017.03.03TC/CK.003
- Lixiaoman/2017.03.09CD/
- Lixiaoman/2017.03.09CD/._1.001
- Lixiaoman/2017.03.09CD/._1.002
- Lixiaoman/2017.03.09CD/._1.003
- Lixiaoman/2017.03.09CD/._2.002
- Lixiaoman/2017.03.09CD/._2.003
- Lixiaoman/2017.03.09CD/._2.004
- Lixiaoman/2017.03.09CD/._3.001
- Lixiaoman/2017.03.09CD/._3.002
- Lixiaoman/2017.03.09CD/._3.003
- Lixiaoman/2017.03.09CD/._4.001
- Lixiaoman/2017.03.09CD/._4.002
- Lixiaoman/2017.03.09CD/._4.003
- Lixiaoman/2017.03.09CD/1.001
- Lixiaoman/2017.03.09CD/1.002
- Lixiaoman/2017.03.09CD/1.003
- Lixiaoman/2017.03.09CD/2.002
- Lixiaoman/2017.03.09CD/2.003
- Lixiaoman/2017.03.09CD/2.004
- Lixiaoman/2017.03.09CD/3.001
- Lixiaoman/2017.03.09CD/3.002
- Lixiaoman/2017.03.09CD/3.003
- Lixiaoman/2017.03.09CD/4.001
- Lixiaoman/2017.03.09CD/4.002
- Lixiaoman/2017.03.09CD/4.003
- Lixiaoman/2017.03.29CD/
- Lixiaoman/2017.03.29CD/._1.001
- Lixiaoman/2017.03.29CD/._1.002
- Lixiaoman/2017.03.29CD/._1.003
- Lixiaoman/2017.03.29CD/._2.001
- Lixiaoman/2017.03.29CD/._2.002
- Lixiaoman/2017.03.29CD/._2.003
- Lixiaoman/2017.03.29CD/._3.001
- Lixiaoman/2017.03.29CD/._3.002
- Lixiaoman/2017.03.29CD/._3.003
- Lixiaoman/2017.03.29CD/._4.001
- Lixiaoman/2017.03.29CD/._4.002
- Lixiaoman/2017.03.29CD/._4.003
- Lixiaoman/2017.03.29CD/._5.001
- Lixiaoman/2017.03.29CD/._5.002
- Lixiaoman/2017.03.29CD/._5.003
- Lixiaoman/2017.03.29CD/1.001
- Lixiaoman/2017.03.29CD/1.002
- Lixiaoman/2017.03.29CD/1.003
- Lixiaoman/2017.03.29CD/2.001
- Lixiaoman/2017.03.29CD/2.002
- Lixiaoman/2017.03.29CD/2.003
- Lixiaoman/2017.03.29CD/3.001
- Lixiaoman/2017.03.29CD/3.002
- Lixiaoman/2017.03.29CD/3.003
- Lixiaoman/2017.03.29CD/4.001
- Lixiaoman/2017.03.29CD/4.002
- Lixiaoman/2017.03.29CD/4.003
- Lixiaoman/2017.03.29CD/5.001
- Lixiaoman/2017.03.29CD/5.002
- Lixiaoman/2017.03.29CD/5.003
- Lixiaoman/2017.06.05TC/
- Lixiaoman/2017.06.05TC/._1.001
- Lixiaoman/2017.06.05TC/._1.002
- Lixiaoman/2017.06.05TC/._1.003
- Lixiaoman/2017.06.05TC/._2.001
- Lixiaoman/2017.06.05TC/._2.002
- Lixiaoman/2017.06.05TC/._2.003
- Lixiaoman/2017.06.05TC/._3.001
- Lixiaoman/2017.06.05TC/._3.002
- Lixiaoman/2017.06.05TC/._3.003
- Lixiaoman/2017.06.05TC/._4.001
- Lixiaoman/2017.06.05TC/._4.002
- Lixiaoman/2017.06.05TC/._4.003
- Lixiaoman/2017.06.05TC/._5.001
- Lixiaoman/2017.06.05TC/._5.002
- Lixiaoman/2017.06.05TC/._5.003
- Lixiaoman/2017.06.05TC/._6.001
- Lixiaoman/2017.06.05TC/._6.002
- Lixiaoman/2017.06.05TC/._6.003
- Lixiaoman/2017.06.05TC/._7.001
- Lixiaoman/2017.06.05TC/._7.002
- Lixiaoman/2017.06.05TC/._7.003
- Lixiaoman/2017.06.05TC/1.001
- Lixiaoman/2017.06.05TC/1.002
- Lixiaoman/2017.06.05TC/1.003
- Lixiaoman/2017.06.05TC/2.001
- Lixiaoman/2017.06.05TC/2.002
- Lixiaoman/2017.06.05TC/2.003
- Lixiaoman/2017.06.05TC/3.001
- Lixiaoman/2017.06.05TC/3.002
- Lixiaoman/2017.06.05TC/3.003
- Lixiaoman/2017.06.05TC/4.001
- Lixiaoman/2017.06.05TC/4.002
- Lixiaoman/2017.06.05TC/4.003
- Lixiaoman/2017.06.05TC/5.001
- Lixiaoman/2017.06.05TC/5.002
- Lixiaoman/2017.06.05TC/5.003
- Lixiaoman/2017.06.05TC/6.001
- Lixiaoman/2017.06.05TC/6.002
- Lixiaoman/2017.06.05TC/6.003
- Lixiaoman/2017.06.05TC/7.001
- Lixiaoman/2017.06.05TC/7.002
- Lixiaoman/2017.06.05TC/7.003
- Lixiaoman/Lixiaoman170223.doc
- Lixiaoman/Lixiaoman170303.doc
- Lixiaoman/Lixiaoman170309.doc
- Lixiaoman/Lixiaoman170329.doc
- Lixiaoman/Lixiaoman170605.doc
